# Supplementary material for: The Overlooked Issue of Outpatient Combination Antibiotic Prescribing in Low- and Middle-Income Countries: An Example from Syria
Source: Antibiotics (Basel). 2022 Jan 9;11(1):74. doi: 10.3390/antibiotics11010074 (PMC8772973; doi:10.3390/antibiotics11010074)
Supplement: Supplementary file 1 [file antibiotics-11-00074-s001.zip]

Archive with 1 entries (1 files):
- antibiotics-1522270-supplementary.pdf
